# Supplementary material for: eIF6 rebinding dynamically couples ribosome maturation and translation
Source: Nat Commun. 2022 Mar 23;13:1562. doi: 10.1038/s41467-022-29214-7 (PMC8943182; doi:10.1038/s41467-022-29214-7)
Supplement: Supplementary file 3 — Source data [file 41467_2022_29214_MOESM3_ESM.xlsx]

## Sheet: Figure 1
a
	Time (min)	0	0.01	0.03	0.04	0.05	0.06	0.08	0.09	0.1	0.11	0.13	0.14	0.15	0.16	0.18	0.19	0.2	0.21	0.23	0.24	0.25	0.26	0.28	0.29	0.3	0.31	0.33	0.34	0.35	0.36	0.38	0.39	0.4	0.41	0.43	0.44	0.45	0.46	0.48	0.49	0.5	0.51	0.53	0.54	0.55	0.56	0.58	0.59
	A254	223.59	223.45	223.38	223.26	223.18	223.06	222.91	222.91	222.98	222.84	223.04	223.22	223.38	223.58	223.43	223.3	223.24	223.29	223.38	223.51	223.64	223.72	223.79	223.83	223.86	223.88	223.9	223.91	223.91	223.9	223.89	223.89	223.88	223.88	223.87	223.87	223.86	223.85	223.84	223.84	223.84	223.84	223.85	223.85	223.85	223.85	223.85	223.85
[truncated: 823 more columns]

## Sheet: Figure 2
a
	Time (min)	0	0.01	0.03	0.04	0.06	0.07	0.09	0.1	0.12	0.13	0.15	0.16	0.18	0.19	0.2	0.22	0.23	0.25	0.26	0.28	0.29	0.31	0.32	0.34	0.35	0.36	0.38	0.39	0.41	0.42	0.44	0.45	0.47	0.48	0.5	0.51	0.53	0.54	0.55	0.57	0.58	0.6	0.61	0.63	0.64	0.66	0.67	0.69
	A254	-87.03	-86.72	-86.46	-86.21	-86.01	-85.83	-85.68	-85.54	-85.4	-85.27	-85.15	-85.04	-84.94	-84.83	-84.73	-84.62	-84.52	-84.42	-84.32	-84.22	-84.12	-84.03	-83.94	-83.88	-83.82	-83.75	-83.64	-83.52	-83.41	-83.31	-83.21	-83.12	-83.04	-82.96	-82.88	-82.8	-82.74	-82.66	-82.59	-82.52	-82.45	-82.39	-82.33	-82.27	-82.22	-82.14	-82.07	-81.99
c	GTP
	Time (min)	0	0.01	0.03	0.04	0.05	0.06	0.08	0.09	0.1	0.11	0.13	0.14	0.15	0.16	0.18	0.19	0.2	0.21	0.23	0.24	0.25	0.26	0.28	0.29	0.3	0.31	0.33	0.34	0.35	0.36	0.38	0.39	0.4	0.41	0.43	0.44	0.45	0.46	0.48	0.49	0.5	0.51	0.53	0.54	0.55	0.56	0.58	0.59
	A254	185.5	185.51	186.09	196.99	213.43	216.26	216.6	202.38	190.94	189.83	189.57	189.18	188.88	188.68	188.56	188.45	188.39	188.33	188.29	188.26	188.24	188.23	188.23	188.23	188.23	188.23	188.24	188.25	188.26	188.27	188.28	188.29	188.3	188.31	188.32	188.33	188.34	188.35	188.36	188.37	188.38	188.39	188.4	188.4	188.41	188.41	188.42	188.43
	GTP+SBDS+EFL1
	Time (min)	0	0.01	0.03	0.04	0.05	0.06	0.08	0.09	0.1	0.11	0.13	0.14	0.15	0.16	0.18	0.19	0.2	0.21	0.23	0.24	0.25	0.26	0.28	0.29	0.3	0.31	0.33	0.34	0.35	0.36	0.38	0.39	0.4	0.41	0.43	0.44	0.45	0.46	0.48	0.49	0.5	0.51	0.53	0.54	0.55	0.56	0.58	0.59
	A254	187.93	187.94	187.96	187.97	187.98	187.99	188.01	188.02	188.03	188.04	188.04	188.05	188.06	188.07	188.08	188.08	188.08	188.09	188.09	188.1	188.1	188.11	188.11	188.12	188.12	188.22	188.38	188.53	188.66	188.68	188.64	188.6	188.56	188.51	188.46	188.43	188.39	188.36	188.34	188.33	188.32	188.31	188.3	188.3	188.3	188.3	188.3	188.3
[truncated: 818 more columns]

## Sheet: Figure 4
c
	Control	RRE+	RREE		Control	RRE+	RREE
	1	0.911766	1.03776		1	6.91563	23.2382
	0.963871	0.890883	0.817895		1.04434	10.2907	25.856
	1.03613	0.913163	0.949566		0.955662	10.9742	21.0293
	1				1
d
e
	Control	Time (min)	0	0.02	0.03	0.05	0.07	0.08	0.1	0.12	0.13	0.15	0.17	0.18	0.2	0.22	0.23	0.25	0.27	0.28	0.3	0.32	0.33	0.35	0.37	0.38	0.4	0.42	0.43	0.45	0.47	0.48	0.5	0.52	0.53	0.55	0.57	0.58	0.6	0.62	0.63	0.65	0.67	0.68	0.7	0.72	0.73	0.75	0.77
		A254	108.7	108.71	108.71	108.71	108.71	108.71	108.72	108.72	108.73	108.74	108.74	108.75	108.75	108.76	108.77	108.77	108.77	108.77	108.78	108.78	108.78	108.78	108.78	108.77	108.77	108.76	108.76	108.76	108.76	108.76	108.76	108.76	108.76	108.76	108.76	108.75	108.75	108.75	108.75	108.75	108.74	108.74	108.74	108.74	108.74	108.74	108.74
	RRE+	Time (min)	0	0.02	0.03	0.05	0.07	0.08	0.1	0.12	0.13	0.15	0.17	0.18	0.2	0.22	0.23	0.25	0.27	0.28	0.3	0.32	0.33	0.35	0.37	0.38	0.4	0.42	0.43	0.45	0.47	0.48	0.5	0.52	0.53	0.55	0.57	0.58	0.6	0.62	0.63	0.65	0.67	0.68	0.7	0.72	0.73	0.75	0.77
		A254	109	109.01	108.99	108.84	108.66	108.59	108.65	108.66	108.57	108.49	108.41	108.34	108.27	108.2	108.14	108.08	108.03	107.98	107.94	107.91	107.88	107.86	107.85	107.83	107.81	107.8	107.79	107.78	107.78	107.77	107.77	107.76	107.75	107.75	107.74	107.74	107.73	107.73	107.72	107.72	107.72	107.72	107.71	107.71	107.71	107.71	107.71
	RREE	Time (min)	0	0.02	0.03	0.05	0.07	0.08	0.1	0.12	0.13	0.15	0.17	0.18	0.2	0.22	0.23	0.25	0.27	0.28	0.3	0.32	0.33	0.35	0.37	0.38	0.4	0.42	0.43	0.45	0.47	0.48	0.5	0.52	0.53	0.55	0.57	0.58	0.6	0.62	0.63	0.65	0.67	0.68	0.7	0.72	0.73	0.75	0.77
		A254	168.17	168.15	200.14	460.72	439.15	310.35	104.56	104.16	104.36	104.57	104.82	105.07	105.31	105.52	105.73	105.9	106.06	106.21	106.36	106.51	106.62	106.7	106.8	106.91	107.02	107.08	107.11	107.14	107.19	107.26	107.33	107.41	107.47	107.54	107.59	107.64	107.67	107.7	107.72	107.74	107.76	107.77	107.8	107.82	107.85	107.87	107.89
f
	Control	Time (min)	0	0.01	0.03	0.04	0.05	0.06	0.08	0.09	0.1	0.11	0.13	0.14	0.15	0.16	0.18	0.19	0.2	0.21	0.23	0.24	0.25	0.26	0.28	0.29	0.3	0.31	0.33	0.34	0.35	0.36	0.38	0.39	0.4	0.41	0.43	0.44	0.45	0.46	0.48	0.49	0.5	0.51	0.53	0.54	0.55	0.56	0.58
		A254	151.68	151.69	151.69	151.52	150.91	150.19	150.05	150.71	150.89	151.13	150.69	149.69	238.44	225.82	212.94	198.76	100.49	100.48	100.51	100.53	100.54	100.56	100.6	100.64	100.68	100.73	100.79	100.85	100.91	100.96	101.04	101.1	101.17	101.25	101.33	101.38	101.44	101.48	101.54	101.59	101.65	101.7	101.77	101.82	101.89	102.04	102.27
	RRE+	Time (min)	0	0.01	0.03	0.04	0.06	0.07	0.09	0.1	0.12	0.13	0.15	0.16	0.18	0.19	0.2	0.22	0.23	0.25	0.26	0.28	0.29	0.31	0.32	0.34	0.35	0.36	0.38	0.39	0.41	0.42	0.44	0.45	0.47	0.48	0.5	0.51	0.53	0.54	0.55	0.57	0.58	0.6	0.61	0.63	0.64	0.66	0.67
		A254	179.01	179.21	179.33	179.05	179.65	179.68	180.04	179.9	179.46	179.77	180.61	182.07	183.28	184.21	185.6	186.93	222.66	195.78	169.42	100.5	100.45	100.52	100.57	100.59	100.54	100.43	100.31	100.27	100.32	100.45	100.58	100.67	100.75	100.82	100.88	100.94	101.02	101.08	101.15	101.2	101.27	101.33	101.38	101.44	101.48	101.52	101.56
	RREE	Time (min)	0	0.01	0.03	0.04	0.05	0.06	0.08	0.09	0.1	0.11	0.13	0.14	0.15	0.16	0.18	0.19	0.2	0.21	0.23	0.24	0.25	0.26	0.28	0.29	0.3	0.31	0.33	0.34	0.35	0.36	0.38	0.39	0.4	0.41	0.43	0.44	0.45	0.46	0.48	0.49	0.5	0.51	0.53	0.54	0.55	0.56	0.58
		A254	118.38	118.43	118.54	118.9	119.21	119.26	119.12	246.87	248.84	244.12	238.64	101.16	100.55	100.6	100.64	100.68	100.7	100.74	100.79	100.84	100.89	100.95	101	101.03	101.06	101.1	101.15	101.19	101.25	101.33	101.42	101.53	101.63	101.78	101.91	102.05	102.2	102.37	102.54	103.11	104.84	106.68	108.39	109.22	109.32	109.4	109.46
g
	Control	Time (min)	0	0.02	0.03	0.05	0.07	0.08	0.1	0.12	0.13	0.15	0.17	0.18	0.2	0.22	0.23	0.25	0.27	0.28	0.3	0.32	0.33	0.35	0.37	0.38	0.4	0.42	0.43	0.45	0.47	0.48	0.5	0.52	0.53	0.55	0.57	0.58	0.6	0.62	0.63	0.65	0.67	0.68	0.7	0.72	0.73	0.75	0.77
		A254	169.94	169.94	169.98	169.95	169.53	168.87	168.4	168.26	168.18	168.09	167.96	168.38	169.53	171.44	207.39	489.86	951.64	1201.16	900.24	435.22	166.14	115.18	107.63	106.5	105.9	105.51	105.14	104.72	104.43	104.32	104.34	104.4	104.5	104.58	104.63	104.67	104.72	104.77	104.83	104.88	104.94	104.99	105.04	105.07	105.1	105.13	105.16
	RRE+	Time (min)	0	0.02	0.03	0.05	0.07	0.08	0.1	0.12	0.13	0.15	0.17	0.18	0.2	0.22	0.23	0.25	0.27	0.28	0.3	0.32	0.33	0.35	0.37	0.38	0.4	0.42	0.43	0.45	0.47	0.48	0.5	0.52	0.53	0.55	0.57	0.58	0.6	0.62	0.63	0.65	0.67	0.68	0.7	0.72	0.73	0.75	0.77
		A254	122.46	122.47	122.32	121.57	121.53	121.52	190	182.6	175.53	101.32	101.4	101.6	101.83	102.12	102.44	102.76	103.02	103.24	103.41	103.55	103.69	103.84	104	104.08	104.15	104.19	104.26	104.35	104.44	104.54	104.61	104.66	104.69	104.7	104.71	104.71	104.71	104.69	104.67	104.62	104.64	104.69	104.72	104.67	104.62	104.58	104.56
	RREE	Time (min)	0	0.02	0.03	0.05	0.07	0.08	0.1	0.12	0.13	0.15	0.17	0.18	0.2	0.22	0.23	0.25	0.27	0.28	0.3	0.32	0.33	0.35	0.37	0.38	0.4	0.42	0.43	0.45	0.47	0.48	0.5	0.52	0.53	0.55	0.57	0.58	0.6	0.62	0.63	0.65	0.67	0.68	0.7	0.72	0.73	0.75	0.77
		A254	126.3	126.09	125.77	125.54	125.84	126.76	127.64	128	127.9	127.77	127.77	127.83	127.85	127.88	127.92	127.94	127.92	129.23	130.07	130.13	128.6	128.14	127.98	128.2	128.14	128.05	127.64	127.39	127.21	127.03	127.02	129.14	188.57	179.53	114.12	101.61	101.89	102.24	102.59	102.88	103.1	103.3	103.42	103.61	103.74	103.9	103.96
h
	Control	RR E+	RR EE
	2.89547	2.8495	2.31461
	3.62077	2.89474	2.36679
	3.00095	3.51852	2.45902
	3.59515	3.4359	2.07576
[truncated: 877 more columns]

## Sheet: Figure 5
a
	2 weeks			2 weeks			2 weeks			5 months			5 months			5 months			1 year			1 year			1 year
	Erythrocytes			Hemoglobin			MCV			Erythrocytes			Hemoglobin			MCV			Erythrocytes			Hemoglobin			MCV
	Control	eIF6HI		Control	eIF6HI		Control	eIF6HI		Control	eIF6HI		Control	eIF6HI		Control	eIF6HI		Control	eIF6HI		Control	eIF6HI		Control	eIF6HI
	11.43	10.16		14.7	13.5		51	51		10.71	10.2		14.8	13.8		57	59		10.32	10.06		14.1	13.8		56	54
	11.45	9.19		14.9	12		51	50		11.52	8.03		15.4	11.2		56	60		11.19	7.56		14.7	10.2		55	58
	11.94	8.76		15.3	11.3		50	49		10.44	7.07		14.6	9.9		55	58		10.14	8.18		13.1	11.1		54	58
	11.73	9.86		15	13.1		50	51		10.99	10.15		14.7	14.3		57	57		10.47	9.57		14.1	13		55	57
	10.52	9.65		13.9	13		50	51		11	10.33		15	13.9		56	62		10.25	10.35		14	14.2		54	55
	11.46	9.05		14.7	12.1		50	50		11.14	10.26		15.3	14.5		56	61		10.7	8.69		14.4	13		54	58
	12.12	8.61		15.3	11.5		50	49		10.89	8.14		14.4	11.7		54	59		10.58	7.23		14.2	11.2		53	56
	11.03	8.86		14.4	11.9		51	50		10.07	7.33		13.5	10.6		59	59		10.31	7.03		13.3	10.9		52	56
	11.45	9.13		15	12.1		50	49		10.87	9.55		14.4	12.9		54	55		8.65	8.55		12.6	13.1		53	55
	10.92	10.22		14.3	12.9		50	48		11.1	9.05		14.6	12.1		57	59		9.34	8.24		14.5	12.6		55	55
	11.16	8.26		15.5	12.2		51	50.1		10.18	9.36		13.6	12.8		54	60		10.63	10.86		14	14.3		55	56
	10.84	8.49		14.3	12.7		50	48.9		10.48	8.66		14.2	12		55	57		9.8	8.71		13.1	11.8		57	56
	9.33	7.71		14.9	12		52	51.6		10.92	8.32		14.6	11.3		57	56		10.37			13.7			54
	10.26			16.1			52.7			9.47			13.4			58
	10.59			15.6			50.3			11.52			14.3			52
b
	Control	eIF6HI
	348	105.7
	421.7	44.1
	326.2	67.1
d	Pro			Baso			Poly			Ortho			Retic			CD44low FSClow
	Control	eIF6HI		Control	eIF6HI		Control	eIF6HI		Control	eIF6HI		Control	eIF6HI		Control	eIF6HI
	0.41	0.93		1.02	2.14		3.06	4.99		5.75	12.3		12.6	11.6		0.042	0.8
	0.32	0.46		0.86	2.23		3.1	7.85		5.98	18.2		13.4	7.04		0.044	1.54
	0.32	0.72		1.24	2.89		3.77	9.19		6.73	19.2		13.3	6.61		0.064	1.82
	0.19	0.74		0.94	2.51		2.94	7.05		5.75	15.2		14.4	7.47		0.047	1.66
	0.22	0.55		0.93	2.13		3.12	5.27		5.56	13.1		12	11.3		0.044	2.19
	0.23	0.78		0.89	3.28		2.48	10.4		4.61	20.2		15.2	11.5		0.063	1.38
	0.24	0.62		0.83	2		2.64	7.5		4.61	14.7		15.3	8.47		0.071	1.89
g
	Early			Intermediate			Late
	Control	eIF6HI		Control	eIF6HI		Control	eIF6HI
	0.0110933	0.0237439		0.000145964	0.00311788		0.0426215	0.0372946
	0.00755918	0.014972		0.000397852	0.00364536		0.0395862	0.0231741
	0.01076	0.0149921		0.000136203	0.00238284		0.0616998	0.029587
	0.0140963	0.0220542		0.000976971	0.00701372		0.0431263	0.0280549

## Sheet: Figure 6
a
	Ter119-			Pro/Baso			Poly			Ortho
	Control	eIF6HI		Control	eIF6HI		Control	eIF6HI		Control	eIF6HI
	1.01021	0.911084		1.12094	0.751741		0.947938	0.218853		0.849036	0.321199
	1.01832	0.978672		1.00368	0.840557		1.09235	0.297423		1.17345	0.407923
	0.971463	0.920096		0.875387	0.791215		0.959707	0.299014		0.977516	0.422912
		0.888555			0.78541			0.281518			0.381156
b
c
	Pro/Baso			Poly			Ortho			Retic
	Control	eIF6HI		Control	eIF6HI		Control	eIF6HI		Control	eIF6HI
	12.2461	13.0162		3.17397	3.27698		1.31683	1.29496		0.299859	0.205036
	11.843	13.2097		2.95757	3.65517		1.27723	1.35448		0.253182	0.213793
	7.82519	9.05328		3.26222	2.88934		1.5719	1.32623		0.297462	0.259016
	8.0612	9.43021		2.72498	2.91961		1.30382	1.21555		0.231102	0.230565
d
	Time	3 h	5h	24 h	3 h	5h	24 h	3 h	5h	24 h
	HHT	0 nM	0 nM	0 nM	5 nM	5 nM	5 nM	10 nM	10 nM	10 nM
		0.920548	1.98086	4.53348	0.829949	1.4403	3.83333	0.400329	0.445194	0.711944
		0.366197	0.905303	2.21296	0.24918	0.513189	2.10606	0.103752	0.14011	0.216573
		0.452479	1.58667	2.81618	0.559322	1.02866	1.41445	0.169514	0.20191	0.267135

## Sheet: Figure S1
Supplementary Figure 1
		Unmasked	Masked
	0.001001	1	1
	0.0024802	0.99999	1
	0.0049603	0.999923	0.999992
	0.0074405	0.999676	0.999947
	0.0099206	0.999464	0.999886
	0.0124008	0.999319	0.999851
	0.014881	0.998974	0.999816
	0.0173611	0.998287	0.999683
	0.0198413	0.99815	0.999652
	0.0223214	0.997746	0.999528
	0.0248016	0.997047	0.999441
	0.0272817	0.996032	0.99932
	0.0297619	0.996189	0.999232
	0.0322421	0.995727	0.999138
	0.0347222	0.994536	0.998949
	0.0372024	0.993168	0.998654
	0.0396825	0.991616	0.998393
	0.0421627	0.990608	0.998321
	0.0446429	0.989102	0.997813
	0.047123	0.984928	0.996848
	0.0496032	0.983302	0.99625
	0.0520833	0.979873	0.995806
	0.0545635	0.977029	0.995548
	0.0570437	0.975111	0.994874
	0.0595238	0.971349	0.994267
	0.062004	0.968112	0.993294
	0.0644841	0.962765	0.9923
	0.0669643	0.958717	0.991454
	0.0694444	0.958841	0.991296
	0.0719246	0.957807	0.991451
	0.0744048	0.953944	0.989865
	0.0768849	0.952789	0.989446
	0.0793651	0.95266	0.989859
	0.0818452	0.949721	0.989436
	0.0843254	0.947311	0.988773
	0.0868056	0.941919	0.987718
	0.0892857	0.939332	0.986162
	0.0917659	0.93481	0.98505
	0.094246	0.930609	0.984158
	0.0967262	0.923047	0.98259
	0.0992063	0.91534	0.981523
	0.101687	0.906126	0.97885
	0.104167	0.892945	0.975103
	0.106647	0.884729	0.972836
	0.109127	0.871907	0.970615
	0.111607	0.868675	0.969659
	0.114087	0.857743	0.966876
	0.116567	0.851372	0.965487
	0.119048	0.845741	0.96448
	0.121528	0.835238	0.961863
	0.124008	0.833155	0.96021
	0.126488	0.819256	0.956184
	0.128968	0.805917	0.95339
	0.131448	0.799794	0.95207
	0.133929	0.798591	0.949981
	0.136409	0.791455	0.947947
	0.138889	0.781312	0.938474
	0.141369	0.772927	0.937826
	0.143849	0.759849	0.935982
	0.146329	0.740033	0.92937
	0.14881	0.729828	0.925171
	0.15129	0.728252	0.925275
	0.15377	0.724999	0.92625
	0.15625	0.722528	0.924825
	0.15873	0.711325	0.923107
	0.16121	0.714862	0.919972
	0.16369	0.701866	0.916361
	0.166171	0.70672	0.91563
	0.168651	0.700682	0.913866
	0.171131	0.700673	0.911974
	0.173611	0.701257	0.914728
	0.176091	0.703699	0.918401
	0.178571	0.705268	0.918372
	0.181052	0.703375	0.914582
	0.183532	0.694714	0.912927
	0.186012	0.697564	0.91378
	0.188492	0.690028	0.908981
	0.190972	0.677864	0.903652
	0.193452	0.675517	0.904174
	0.195933	0.683481	0.908015
	0.198413	0.674655	0.905106
	0.200893	0.670439	0.902321
	0.203373	0.664996	0.900143
	0.205853	0.650404	0.893781
	0.208333	0.640808	0.890443
	0.210813	0.63203	0.884437
	0.213294	0.620531	0.879808
	0.215774	0.610179	0.874574
	0.218254	0.598534	0.869907
	0.220734	0.580902	0.865652
	0.223214	0.564128	0.858682
	0.225694	0.554711	0.851589
	0.228175	0.539197	0.846941
	0.230655	0.527335	0.838963
	0.233135	0.502359	0.827708
	0.235615	0.496951	0.819806
	0.238095	0.477894	0.814666
	0.240575	0.458639	0.804024
	0.243056	0.447241	0.791202
	0.245536	0.427751	0.781295
	0.248016	0.420023	0.771457
	0.250496	0.404938	0.761876
	0.252976	0.380413	0.750604
	0.255456	0.362226	0.737047
	0.257937	0.351854	0.722938
	0.260417	0.335206	0.714321
	0.262897	0.323746	0.700932
	0.265377	0.306604	0.681326
	0.267857	0.292133	0.667188
	0.270337	0.283352	0.659857
	0.272817	0.268298	0.650366
	0.275298	0.258856	0.639997
	0.277778	0.253247	0.63184
	0.280258	0.241513	0.621396
	0.282738	0.230309	0.598168
	0.285218	0.221462	0.579936
	0.287698	0.213843	0.57161
	0.290179	0.200955	0.557102
	0.292659	0.187614	0.53625
	0.295139	0.171871	0.514146
	0.297619	0.168685	0.499213
	0.300099	0.152972	0.480028
	0.302579	0.14246	0.457443
	0.30506	0.129645	0.426828
	0.30754	0.113499	0.393455
	0.31002	0.0989184	0.356643
	0.3125	0.0906678	0.328072
	0.31498	0.0826195	0.29814
	0.31746	0.0626666	0.262285
	0.31994	0.0578088	0.242295
	0.322421	0.0530672	0.220064
	0.324901	0.0407887	0.19396
	0.327381	0.0394055	0.171138
	0.329861	0.0300939	0.142005
	0.332341	0.0252427	0.122095
	0.334821	0.0258636	0.107672
	0.337302	0.0152164	0.0874286
	0.339782	0.018329	0.0839693
	0.342262	0.0141086	0.0831942
	0.344742	0.0121043	0.0695932
	0.347222	0.0122955	0.055514
	0.349702	0.0117952	0.0488498
	0.352183	0.0100032	0.0364072
	0.354663	0.0116567	0.0369011
	0.357143	0.0078767	0.0385152
	0.359623	0.0081125	0.0352732
	0.362103	0.0052225	0.0187075
	0.364583	0.0080937	0.0148914
	0.367063	0.0056826	0.0215076
	0.369544	0.0021325	0.0187709
	0.372024	0.0053644	0.0136117
	0.374504	0.0027255	0.0114469
	0.376984	0.0022452	0.0146572
	0.379464	0.0057375	0.0186585
	0.381944	0.0053888	0.0104657

## Sheet: Figure S2
Supplementary Figure 2
a
b	Control	Time (min)	0	0.0125	0.025	0.0375	0.05	0.0625	0.075	0.0875	0.1	0.1125	0.125	0.1375	0.15	0.1625	0.175	0.1875	0.2	0.2125	0.225	0.2375	0.25	0.2625	0.275	0.2875	0.3	0.3125	0.325	0.3375	0.35	0.3625	0.375	0.3875	0.4	0.4125	0.425	0.4375	0.45	0.4625	0.475	0.4875	0.5	0.5125	0.525	0.5375	0.55	0.5625	0.575
		A254	231.631	231.594	231.59	231.591	231.578	231.442	231.024	230.261	229.399	228.637	263.186	335.856	359.537	383.964	329.567	327.887	411.273	410.72	396.466	338.622	307.617	307.878	308.51	309.241	309.91	310.339	310.638	310.851	311.033	311.134	311.207	311.243	311.277	311.296	311.307	311.309	311.296	311.277	311.265	311.255	311.25	311.247	311.241	311.242	311.241	311.24	311.238
	SbdsRNAi/+	Time (min)	0	0.0125	0.025	0.0375	0.05	0.0625	0.075	0.0875	0.1	0.1125	0.125	0.1375	0.15	0.1625	0.175	0.1875	0.2	0.2125	0.225	0.2375	0.25	0.2625	0.275	0.2875	0.3	0.3125	0.325	0.3375	0.35	0.3625	0.375	0.3875	0.4	0.4125	0.425	0.4375	0.45	0.4625	0.475	0.4875	0.5	0.5125	0.525	0.5375	0.55	0.5625	0.575
		A254	229.918	229.922	229.926	229.932	229.926	229.905	229.849	229.749	229.942	279.681	330.422	352.282	374.79	318.416	320.079	389.031	395.13	380.68	413.679	332.71	346.276	326.076	325.923	325.908	326.213	326.563	326.795	326.962	327.063	327.118	327.15	327.164	327.183	327.205	327.214	327.222	327.222	327.219	327.213	327.206	327.2	327.189	327.18	327.168	327.148	327.133	327.114
	eIF6/+	Time (min)	0	0.0125	0.025	0.0375	0.05	0.0625	0.075	0.0875	0.1	0.1125	0.125	0.1375	0.15	0.1625	0.175	0.1875	0.2	0.2125	0.225	0.2375	0.25	0.2625	0.275	0.2875	0.3	0.3125	0.325	0.3375	0.35	0.3625	0.375	0.3875	0.4	0.4125	0.425	0.4375	0.45	0.4625	0.475	0.4875	0.5	0.5125	0.525	0.5375	0.55	0.5625	0.575
		A254	198.577	198.597	198.621	198.676	198.765	198.885	199.047	199.18	199.288	199.373	199.444	199.49	199.53	199.56	199.59	199.616	199.636	199.656	199.679	199.7	199.722	199.74	199.76	199.775	199.788	199.802	199.817	199.828	199.845	199.857	199.869	199.879	199.889	199.895	199.9	199.91	199.917	199.93	199.939	199.945	199.954	199.96	199.967	199.973	199.978	199.985	199.989
	eIF6/+, SbdsRNAi/+	Time (min)	0	0.0125	0.025	0.0375	0.05	0.0625	0.075	0.0875	0.1	0.1125	0.125	0.1375	0.15	0.1625	0.175	0.1875	0.2	0.2125	0.225	0.2375	0.25	0.2625	0.275	0.2875	0.3	0.3125	0.325	0.3375	0.35	0.3625	0.375	0.3875	0.4	0.4125	0.425	0.4375	0.45	0.4625	0.475	0.4875	0.5	0.5125	0.525	0.5375	0.55	0.5625	0.575
		A254	246.323	248.269	250.137	248.866	250.958	248.539	357.982	376.014	389.802	390.925	310.878	311.195	311.849	312.565	313.247	313.619	313.82	313.939	314.051	314.149	314.248	314.329	314.346	314.335	314.3	314.254	314.212	314.179	314.143	314.104	314.072	314.042	314.017	313.989	313.973	313.965	313.965	313.974	313.976	313.98	313.975	313.969	313.965	313.957	313.954	313.947	313.942
c
	Control					SbdsRNAi/+					eIF6/+					eIF6/+, SbdsRNAi/+
[truncated: 875 more columns]

## Sheet: Figure S4
Supplementary Figure 4
	Uninduced			1 week			4 months			1 year
	Control	eIF6HI		Control	eIF6HI		Control	eIF6HI		Control	eIF6HI
	20.1	19.3		21.3	20.1		37.1	29		51.5	40.8
	22	19		22.1	18.6		39.8	28.1		53.4	31.9
	22.3	23.5		23.1	23.7		43.3	32.1		64.4	41.7
	26.1	20		27.3	20		35	30.2		37.6	43.5
	23.9	25.2		24	25.5		32.5	34.4		39.9	41.8
	15.1	23.9		17.4	17		24.1	30.7		51.2	34.8
	19.4	18.9		20.3	24.2		26.1	23.6		28.5	27.3
	18.9	17		22.5	17.5		34.9	24.4		36.4	28.8
	17.9	17.8		18.6	17.5		23.7	27.6		42	41.9
	19.6	17.7		20.2	18.5		25.4	35.7		59.1	44.4
	18.9	27.6		19.3	24.8		26.7			58.7	44.2
	23.3			23.4			28.8				39.7

## Sheet: Figure S5
Supplementary Figure 5
a
	LSK			LSK			pGM/GMP			pGM/GMP			preCFU-E/CFU-E			preCFU-E/CFU-E
	Eif6			Eif6 + EIF6			Eif6			Eif6 + EIF6			Eif6			Eif6 + EIF6
	Control	eIF6HI		Control	eIF6HI		Control	eIF6HI		Control	eIF6HI		Control	eIF6HI		Control	eIF6HI
	0.71065	0.945861		0.673187	3.04645		0.73192	1.01816		0.986598	7.16941		0.746496	1.06848		1.04905	3.16395
	0.784092	1.078		0.89805	1.31548		1.30783	0.777541		1.30363	3.85963		0.983156	1.0937		1.11545	1.5059
	1.23277	1.35228		0.876168	2.56594		1.09787	0.52592		1.00894	2.91861		1.32654	0.512677		1.09179	1.55526
	1.27249	0.775516		1.55259	1.59182		0.862381	1.02246		0.700832	5.05806		0.943804	1.07112		0.743713	2.87521
b
	Control	Time (min)	0	0.02	0.03	0.05	0.07	0.08	0.1	0.12	0.13	0.15	0.17	0.18	0.2	0.22	0.23	0.25	0.27	0.28	0.3	0.32	0.33	0.35	0.37	0.38	0.4	0.42	0.43	0.45	0.47	0.48	0.5	0.52	0.53	0.55	0.57	0.58	0.6	0.62	0.63	0.65	0.67	0.68	0.7	0.72	0.73	0.75	0.77
		A254	85.01	85.1	85.18	85.23	105.25	104.07	103.56	83.73	84.18	84.16	84.07	84.18	84.21	84.21	84.19	84.17	84.14	84.11	84.09	84.06	84.05	84.03	84.01	84	106.9	106.76	106.86	84.51	84.67	84.91	84.99	84.92	84.84	84.73	84.64	84.55	84.46	84.36	84.3	84.23	84.16	84.09	84.03	83.97	83.91	83.88	83.87
	eIF6HI	Time (min)	0	0.02	0.03	0.05	0.07	0.08	0.1	0.12	0.13	0.15	0.17	0.18	0.2	0.22	0.23	0.25	0.27	0.28	0.3	0.32	0.33	0.35	0.37	0.38	0.4	0.42	0.43	0.45	0.47	0.48	0.5	0.52	0.53	0.55	0.57	0.58	0.6	0.62	0.63	0.65	0.67	0.68	0.7	0.72	0.73	0.75	0.77
		A254	89.1	89.23	89.38	89.49	89.62	89.75	89.86	89.97	90.68	91.23	91.57	91.35	91.32	91.27	91.21	91.18	91.17	91.15	91.14	91.17	91.3	91.47	91.57	91.59	91.58	91.58	91.62	91.68	91.74	91.8	91.85	91.87	91.89	91.91	91.94	91.98	92.02	92.06	92.1	92.14	92.17	92.2	92.23	92.26	92.29	92.32	92.34
c
d
[truncated: 616 more columns]

## Sheet: Figure S6
Supplementary Figure 6
	2 weeks			2 weeks			5 months			5 months			1 year			1 year
	WBC			Platelets			WBC			Platelets			WBC			Platelets
	Control	eIF6HI		Control	eIF6HI		Control	eIF6HI		Control	eIF6HI		Control	eIF6HI		Control	eIF6HI
	6.7	6.7		1652	1784		6.5	7.2		1382	1583		9.2	8.9		1817	1538
	9.2	6.5		1638	2086		8.5	5.9		1490	2040		9.7	6.4		1852	2661.33
	7	6.8		1724	2152		7.4	8.4		1366	1965		9.9	9.5		1299	3532
	7.1	8		1399	1777		7.3	9		1269	1658		9.9	9.6		999	1885
	9.5	8.2		1292	1251		6.2	5.3		1260	1144		6.2	5.7		1112	1249
	8.1	6.5		1419	1578		6.8	6		1159	1250		5.6	5.5		1235	1793
	8.5	4.7		1175	2310		6.9	10		1118	1827		7.3	9.8		1240	1903
	9.5	5.3		1283	2730		6.5	12.2		1116	2047		8	12.4		1294	2126
	6.4	4.9		1013	1705		8	5		1279	1258		7.3	4.4		1029	987
	5.3	5.5		1227	1411		5.6	6.9		1816	1765		4	4.7		1004	1198
	5.7	8.97		1686	2083		10.2	5.9		1969	1360		10.2	3.8		1136	1196
	8.4	8.79		1764	1871		7.2	6.3		1607	1946		3.5	3.9		674	1743
	6.97	7.74		1672	1961		8	3.8		1172	1344		7.4			1140
	10.71			2017			5.7			1092
	6.23			1722			4.6			1209

[truncated: 4 more sheets: Figure S7, Figure S9, Figure S10, Figure S12]
